# Supplementary material for: Impact of Intraoperative Fluid Balance and Norepinephrine on Postoperative Acute Kidney Injury after Cystectomy and Urinary Diversion over Two Decades: A Retrospective Observational Cohort Study
Source: J Clin Med. 2023 Jul 7;12(13):4554. doi: 10.3390/jcm12134554 (PMC10342260; doi:10.3390/jcm12134554)
Supplement: Supplementary file 1 [file jcm-12-04554-s001.zip]

Archive with 1 entries (1 files):
- jcm-2480568-supplementary.pdf
